# Supplementary material for: Sensitivity and specificity of the new Bio-Rad HIV screening test, Access HIV combo V2
Source: J Clin Microbiol. 2024 Mar 27;62(5):e00095-24. doi: 10.1128/jcm.00095-24 (PMC11077987; doi:10.1128/jcm.00095-24)
Supplement: Raw data — for p24 and p26 limit of detection and for seroconversion panels. [file jcm.00095-24-s0001.xlsx]

## Sheet: NIBSC90-636-onAccess2platform
WHO Int Std (IU/mL)	Ratio (S/CO)
0	0.17
0	0.16
0	0.17
0	0.17
0	0.18
0	0.17
0	0.18
0	0.17
0	0.17
0	0.17
0	0.18
0	0.18
0	0.17
0	0.16
0	0.16
0	0.17
0	0.16
0	0.17
0	0.17
0	0.17
0	0.17
0	0.16
0	0.17
0	0.17
0	0.15
0	0.15
0	0.16
0	0.17
0	0.17
0	0.16
0	0.16
0	0.16
0	0.17
0	0.17
0	0.16
0	0.15
0	0.17
0	0.16
0	0.18
0	0.17
0	0.16
0	0.17
0	0.17
0	0.2
0	0.2
0	0.18
0	0.16
0	0.16
0	0.16
0	0.16
0	0.16
0	0.15
0	0.17
0	0.16
0	0.19
0	0.17
0	0.16
0	0.16
0	0.17
0	0.16
0.25	0.71
0.25	0.72
0.25	0.75
0.25	0.7
0.25	0.71
0.25	0.73
0.25	0.72
0.25	0.71
0.25	0.7
0.25	0.75
0.25	0.7
0.25	0.74
0.25	0.72
0.25	0.72
0.25	0.73
0.25	0.71
0.25	0.72
0.25	0.68
0.25	0.69
0.25	0.71
0.25	0.73
0.25	0.72
0.25	0.72
0.25	0.71
0.25	0.68
0.25	0.69
0.25	0.7
0.25	0.69
0.25	0.68
0.25	0.68
0.25	0.7
0.25	0.66
0.25	0.7
0.25	0.67
0.25	0.65
0.25	0.7
0.25	0.74
0.25	0.7
0.25	0.66
0.25	0.75
0.25	0.72
0.25	0.7
0.25	0.69
0.25	0.71
0.25	0.69
0.25	0.7
0.25	0.68
0.25	0.71
0.25	0.7
0.25	0.7
0.25	0.7
0.25	0.67
0.25	0.7
0.25	0.68
0.25	0.71
0.25	0.68
0.25	0.72
0.25	0.72
0.25	0.72
0.25	0.73
0.5	1.26
0.5	1.35
0.5	1.3
0.5	1.3
0.5	1.29
0.5	1.25
0.5	1.24
0.5	1.29
0.5	1.4
0.5	1.28
0.5	1.25
0.5	1.32
0.5	1.19
0.5	1.23
0.5	1.2
0.5	1.23
0.5	1.23
0.5	1.27
0.5	1.31
0.5	1.25
0.5	1.3
0.5	1.24
0.5	1.19
0.5	1.29
0.5	1.13
0.5	1.18
0.5	1.1
0.5	1.17
0.5	1.23
0.5	1.19
0.5	1.1
0.5	1.21
0.5	1.1
0.5	1.3
0.5	1.15
0.5	1.19
0.5	1.13
0.5	1.14
0.5	1.27
0.5	1.3
0.5	1.12
0.5	1.24
0.5	1.22
0.5	1.26
0.5	1.18
0.5	1.17
0.5	1.2
0.5	1.22
0.5	1.2
0.5	1.17
0.5	1.19
0.5	1.23
0.5	1.21
0.5	1.23
0.5	1.19
0.5	1.31
0.5	1.29
0.5	1.29
0.5	1.23
0.5	1.25
0.75	1.76
0.75	1.91
0.75	1.72
0.75	1.77
0.75	1.83
0.75	1.81
0.75	1.76
0.75	1.86
0.75	1.82
0.75	1.88
0.75	1.74
0.75	1.76
0.75	1.75
0.75	1.72
0.75	1.77
0.75	1.85
0.75	1.73
0.75	1.84
0.75	1.74
0.75	1.69
0.75	1.81
0.75	1.72
0.75	1.73
0.75	1.66
0.75	1.74
0.75	1.67
0.75	1.74
0.75	1.77
0.75	1.74
0.75	1.78
0.75	1.73
0.75	1.71
0.75	1.78
0.75	1.85
0.75	1.71
0.75	1.83
0.75	1.78
0.75	1.68
0.75	1.65
0.75	1.73
0.75	1.65
0.75	1.72
0.75	1.68
0.75	1.65
0.75	1.69
0.75	1.79
0.75	1.7
0.75	1.66
0.75	1.79
0.75	1.77
0.75	1.76
0.75	1.73
0.75	1.76
0.75	1.77
0.75	1.74
0.75	1.68
0.75	1.76
0.75	1.69
0.75	1.77
0.75	1.83
1	2.38
1	2.28
1	2.35
1	2.34
1	2.28
1	2.24
1	2.04
1	1.99
1	2.17
1	2.32
1	2.2
1	2.3
1	2.29
1	2.21
1	2.28
1	2.27
1	2.27
1	2.25
1	2.16
1	2.16
1	2.18
1	2.16
1	2.54
1	2.4
1	2.17
1	2.35
1	2.29
1	2.07
1	2.14
1	2.19
1	2.25
1	2.12
1	2.14
1	2.36
1	2.33
1	2.3
1	2.29
1	2.23
1	2.37
1	2.15
1	2.22
1	2.04
1	2.11
1	2.19
1	2.23
1	2.15
1	2.1
1	2.12
1	2.36
1	2.41
1	2.32
1	2.3
1	2.33
1	2.24
1	2.29
1	2.4
1	2.55
1	2.38
1	2.34
1	2.27
1.5	3.53
1.5	3.34
1.5	3.26
1.5	3.17
1.5	3.39
1.5	3.17
1.5	3.03
1.5	3.38
1.5	3.23
1.5	3.11
1.5	3.31
1.5	3.39
1.5	3.11
1.5	3.3
1.5	3.19
1.5	3.19
1.5	3.18
1.5	3.61
1.5	3.24
1.5	3.19
1.5	3.28
1.5	3.41
1.5	3.22
1.5	3.22
1.5	3.38
1.5	3.06
1.5	3.57
1.5	3.43
1.5	3.36
1.5	3.21
1.5	3.01
1.5	3.44
1.5	3.05
1.5	3.22
1.5	3.26
1.5	3.25
1.5	3.2
1.5	3.08
1.5	3.27
1.5	3.31
1.5	3.24
1.5	3.26
1.5	3.02
1.5	3.2
1.5	3.17
1.5	3.43
1.5	3.26
1.5	3.14
1.5	3.36
1.5	3.38
1.5	3.01
1.5	3.11
1.5	3.24
1.5	3.31
1.5	3.02
1.5	3.22
1.5	3.11
1.5	3.38
1.5	3.25
1.5	3.39
2	4.31
2	4.55
2	4.29
2	4.32
2	4.73
2	3.94
2	4.16
2	4.51
2	4.49
2	4.48
2	4.09
2	4.18
2	4.24
2	4.5
2	4.47
2	4.5
2	4.39
2	4.58
2	3.88
2	4.25
2	4.29
2	4.31
2	4.05
2	4.44
2	4.15
2	4.48
2	4.8
2	4.26
2	4.49
2	3.89
2	4.27
2	4.68
2	4.1
2	4.23
2	4.26
2	4.38
2	4.25
2	4.22
2	4.63
2	4.29
2	4.29
2	4.28
2	4.21
2	4.41
2	4.33
2	4.14
2	4.58
2	4.31
2	3.9
2	4.15
2	4.39
2	4.2
2	4.48
2	4.03
2	4.39
2	4.56
2	4.25
2	3.98
2	4.27
2	4.63
* : S/CO>= 1 : positive

## Sheet: NIBSC16-210-onAccess2platform
Subtype	Name	Dilution	IU/mL	Reps	Ratio (S/CO)
A1	WHO 16/212	1	8.8	1	18.93
A1	WHO 16/212	1	8.8	2	19.52
A1	WHO 16/212	4	2.2	1	4.34
A1	WHO 16/212	4	2.2	2	4.16
A1	WHO 16/212	8	1.1	1	2.09
A1	WHO 16/212	8	1.1	2	2.01
A1	WHO 16/212	16	0.55	1	1.06
A1	WHO 16/212	16	0.55	2	1.01
A1	WHO 16/212	32	0.275	1	0.69
A1	WHO 16/212	32	0.275	2	0.68
B-214	WHO 16/214	1	7.9	1	26.66
B-214	WHO 16/214	1	7.9	2	27.89
B-214	WHO 16/214	4	1.975	1	6.4
B-214	WHO 16/214	4	1.975	2	6.75
B-214	WHO 16/214	8	0.9875	1	3.39
B-214	WHO 16/214	8	0.9875	2	3.59
B-214	WHO 16/214	16	0.49375	1	1.7
B-214	WHO 16/214	16	0.49375	2	1.67
B-214	WHO 16/214	32	0.246875	1	1.13
B-214	WHO 16/214	32	0.246875	2	1.21
B-216	WHO 16/216	1	8.4	1	22.28
B-216	WHO 16/216	1	8.4	2	20.88
B-216	WHO 16/216	4	2.1	1	5.37
B-216	WHO 16/216	4	2.1	2	4.99
B-216	WHO 16/216	8	1.05	1	2.71
B-216	WHO 16/216	8	1.05	2	3.03
B-216	WHO 16/216	16	0.525	1	1.45
B-216	WHO 16/216	16	0.525	2	1.54
B-216	WHO 16/216	32	0.2625	1	0.85
B-216	WHO 16/216	32	0.2625	2	0.83
C	WHO 16/218	1	11.5	1	31.04
C	WHO 16/218	1	11.5	2	29.11
C	WHO 16/218	4	2.875	1	6.76
C	WHO 16/218	4	2.875	2	6.51
C	WHO 16/218	8	1.4375	1	3.29
C	WHO 16/218	8	1.4375	2	3.43
C	WHO 16/218	16	0.71875	1	1.93
C	WHO 16/218	16	0.71875	2	1.92
C	WHO 16/218	32	0.359375	1	1.08
C	WHO 16/218	32	0.359375	2	1.12
D	WHO 16/220	1	9	1	15.95
D	WHO 16/220	1	9	2	16.74
D	WHO 16/220	4	2.25	1	4.09
D	WHO 16/220	4	2.25	2	3.84
D	WHO 16/220	8	1.125	1	1.91
D	WHO 16/220	8	1.125	2	1.97
D	WHO 16/220	16	0.5625	1	1.1
D	WHO 16/220	16	0.5625	2	1.11
D	WHO 16/220	32	0.28125	1	0.72
D	WHO 16/220	32	0.28125	2	0.66
F1	WHO 16/222	1	12.4	1	32.26
F1	WHO 16/222	1	12.4	2	30.95
F1	WHO 16/222	4	3.1	1	7.47
F1	WHO 16/222	4	3.1	2	7.15
F1	WHO 16/222	8	1.55	1	3.65
F1	WHO 16/222	8	1.55	2	4
F1	WHO 16/222	16	0.775	1	1.88
F1	WHO 16/222	16	0.775	2	1.99
F1	WHO 16/222	32	0.3875	1	1.21
F1	WHO 16/222	32	0.3875	2	1.23
G	WHO 16/224	1	8	1	13.61
G	WHO 16/224	1	8	2	12.1
G	WHO 16/224	4	2	1	2.98
G	WHO 16/224	4	2	2	3.28
G	WHO 16/224	8	1	1	1.6
G	WHO 16/224	8	1	2	1.63
G	WHO 16/224	16	0.5	1	0.97
G	WHO 16/224	16	0.5	2	1.01
G	WHO 16/224	32	0.25	1	0.66
G	WHO 16/224	32	0.25	2	0.61
CRF20_BG	WHO 16/226	1	9.9	1	28.67
CRF20_BG	WHO 16/226	1	9.9	2	29.04
CRF20_BG	WHO 16/226	4	2.475	1	6.45
CRF20_BG	WHO 16/226	4	2.475	2	6.72
CRF20_BG	WHO 16/226	8	1.2375	1	3.37
CRF20_BG	WHO 16/226	8	1.2375	2	3.49
CRF20_BG	WHO 16/226	16	0.61875	1	1.83
CRF20_BG	WHO 16/226	16	0.61875	2	1.92
CRF20_BG	WHO 16/226	32	0.309375	1	1.08
CRF20_BG	WHO 16/226	32	0.309375	2	1.05
CRF20_AE	WHO 16/228	1	10.3	1	19.99
CRF20_AE	WHO 16/228	1	10.3	2	19.55
CRF20_AE	WHO 16/228	4	2.575	1	4.71
CRF20_AE	WHO 16/228	4	2.575	2	4.24
CRF20_AE	WHO 16/228	8	1.2875	1	2.37
CRF20_AE	WHO 16/228	8	1.2875	2	2.34
CRF20_AE	WHO 16/228	16	0.64375	1	1.31
CRF20_AE	WHO 16/228	16	0.64375	2	1.24
CRF20_AE	WHO 16/228	32	0.321875	1	0.75
CRF20_AE	WHO 16/228	32	0.321875	2	0.78
CRF20_AG	WHO 16/230	1	4	1	10.61
CRF20_AG	WHO 16/230	1	4	2	10.4
CRF20_AG	WHO 16/230	4	1	1	2.36
CRF20_AG	WHO 16/230	4	1	2	2.49
CRF20_AG	WHO 16/230	8	0.5	1	1.26
CRF20_AG	WHO 16/230	8	0.5	2	1.39
CRF20_AG	WHO 16/230	16	0.25	1	0.79
CRF20_AG	WHO 16/230	16	0.25	2	0.87
CRF20_AG	WHO 16/230	32	0.125	1	0.51
CRF20_AG	WHO 16/230	32	0.125	2	0.52
H	WHO 16/232	1	6	1	14.97
H	WHO 16/232	1	6	2	15.7
H	WHO 16/232	4	1.5	1	3.51
H	WHO 16/232	4	1.5	2	3.26
H	WHO 16/232	8	0.75	1	1.69
H	WHO 16/232	8	0.75	2	1.8
H	WHO 16/232	16	0.375	1	0.99
H	WHO 16/232	16	0.375	2	1.02
H	WHO 16/232	32	0.1875	1	0.65
H	WHO 16/232	32	0.1875	2	0.64
O	WHO 16/234	1	11.3	1	23.39
O	WHO 16/234	1	11.3	2	22.83
O	WHO 16/234	4	2.825	1	4.89
O	WHO 16/234	4	2.825	2	5.11
O	WHO 16/234	8	1.4125	1	2.72
O	WHO 16/234	8	1.4125	2	2.62
O	WHO 16/234	16	0.70625	1	1.51
O	WHO 16/234	16	0.70625	2	1.47
O	WHO 16/234	32	0.353125	1	0.84
O	WHO 16/234	32	0.353125	2	0.81
* : S/CO>= 1 : positive

## Sheet: NIBSC16-236-onAccess2platform
Subtype	Name	Dilution	IU/mL	Reps	Ratio (S/CO)
p26 HIV-2	WHO 16/236	1	NA	1	13.2
p26 HIV-2	WHO 16/236	1	NA	2	13.95
p26 HIV-2	WHO 16/236	4	NA	1	2.9
p26 HIV-2	WHO 16/236	4	NA	2	2.88
p26 HIV-2	WHO 16/236	8	NA	1	1.62
p26 HIV-2	WHO 16/236	8	NA	2	1.72
p26 HIV-2	WHO 16/236	16	NA	1	0.91
p26 HIV-2	WHO 16/236	16	NA	2	0.95
p26 HIV-2	WHO 16/236	32	NA	1	0.62
p26 HIV-2	WHO 16/236	32	NA	2	0.57
* : S/CO>= 1 : positive

## Sheet: Seroconversion-panels-onAccess2
Sample vendor	Sample ID	Bleed days	ratio	Access InterP
Seracare/BBI	PRB_944-01	0	0.399026	NEG
Seracare/BBI	PRB_944-02	2	1.02811	POS
Seracare/BBI	PRB_944-03	7	19.693	POS
Seracare/BBI	PRB_944-04	9	23.7998	POS
Seracare/BBI	PRB_944-05	14	14.5929	POS
Seracare/BBI	PRB_944-06	16	24.221	POS
Seracare/BBI	PRB_945-01	0	0.149292	NEG
Seracare/BBI	PRB_945-02	3	0.141709	NEG
Seracare/BBI	PRB_945-03	7	1.64698	POS
Seracare/BBI	PRB_945-04	13	23.4584	POS
Seracare/BBI	PRB_945-05	15	33.2949	POS
Seracare/BBI	PRB_945-06	20	70.7797	POS
Seracare/BBI	PRB_949-01	0	0.137303	NEG
Seracare/BBI	PRB_949-02	6	0.192878	NEG
Seracare/BBI	PRB_949-03	9	0.242205	NEG
Seracare/BBI	PRB_949-04	18	30.4903	POS
Seracare/BBI	PRB_950-01	0	0.134533	NEG
Seracare/BBI	PRB_950-02	18	1.85386	POS
Seracare/BBI	PRB_950-03	21	15.1524	POS
Seracare/BBI	PRB_950-04	28	28.7733	POS
Seracare/BBI	PRB_953-01	0	0.191703	NEG
Seracare/BBI	PRB_953-02	3	0.958083	NEG
Seracare/BBI	PRB_953-03	7	12.2579	POS
Seracare/BBI	PRB_953-04	10	28.1891	POS
Seracare/BBI	PRB_954-01	0	0.11708	NEG
Seracare/BBI	PRB_954-02	2	0.137667	NEG
Seracare/BBI	PRB_954-03	7	0.166925	NEG
Seracare/BBI	PRB_954-04	10	0.167568	NEG
Seracare/BBI	PRB_954-05	14	1.02689	POS
Seracare/BBI	PRB_954-06	17	9.637	POS
Seracare/BBI	PRB_954-07	21	108.65	POS
Seracare/BBI	PRB_955-01	0	0.174108	NEG
Seracare/BBI	PRB_955-02	3	1.98185	POS
Seracare/BBI	PRB_955-03	7	15.3339	POS
Seracare/BBI	PRB_955-04	12	29.8387	POS
Seracare/BBI	PRB_955-05	14	32.2478	POS
Seracare/BBI	PRB_957-01	0	0.120393	NEG
Seracare/BBI	PRB_957-02	7	0.129938	NEG
Seracare/BBI	PRB_957-03	9	0.118446	NEG
Seracare/BBI	PRB_957-04	14	0.237601	NEG
Seracare/BBI	PRB_957-05	16	1.48982	POS
Seracare/BBI	PRB_957-06	23	87.1585	POS
Seracare/BBI	PRB_957-07	28	219.764	POS
Seracare/BBI	PRB_958-01	0	0.377128	NEG
Seracare/BBI	PRB_958-02	2	0.161049	NEG
Seracare/BBI	PRB_958-03	7	4.68539	POS
Seracare/BBI	PRB_958-04	9	11.0534	POS
Seracare/BBI	PRB_958-05	15	15.4154	POS
Seracare/BBI	PRB_958-06	17	19.254	POS
Seracare/BBI	PRB_964-01	0	0.118091	NEG
Seracare/BBI	PRB_964-02	3	0.136194	NEG
Seracare/BBI	PRB_964-03	10	0.115279	NEG
Seracare/BBI	PRB_964-04	15	0.202286	NEG
Seracare/BBI	PRB_964-05	17	0.404807	NEG
Seracare/BBI	PRB_964-06	22	1.10891	POS
Seracare/BBI	PRB_966-01	0	0.117165	NEG
Seracare/BBI	PRB_966-02	2	0.113323	NEG
Seracare/BBI	PRB_966-03	20	0.114699	NEG
Seracare/BBI	PRB_966-04	22	0.109576	NEG
Seracare/BBI	PRB_966-05	30	0.113799	NEG
Seracare/BBI	PRB_966-06	35	0.122747	NEG
Seracare/BBI	PRB_966-07	37	0.21948	NEG
Seracare/BBI	PRB_966-08	44	6.68496	POS
Seracare/BBI	PRB_966-09	48	2.26711	POS
Seracare/BBI	PRB_966-10	51	6.59957	POS
Seracare/BBI	PRB_969-01	0	0.117849	NEG
Seracare/BBI	PRB_969-02	29	0.111021	NEG
Seracare/BBI	PRB_969-03	48	0.114223	NEG
Seracare/BBI	PRB_969-04	53	0.113678	NEG
Seracare/BBI	PRB_969-05	55	0.114266	NEG
Seracare/BBI	PRB_969-06	61	0.408472	NEG
Seracare/BBI	PRB_969-07	63	1.1706	POS
Seracare/BBI	PRB_969-08	70	nd	POS
Seracare/BBI	PRB_969-09	72	nd	POS
Seracare/BBI	PRB_969-10	77	144.399	POS
Seracare/BBI	PRB_970-01	0	2.59275	POS
Seracare/BBI	PRB_970-02	7	351.95	POS
Seracare/BBI	PRB_970-03	10	75.244	POS
Seracare/BBI	PRB_970-04	14	21.161	POS
Seracare/BBI	PRB_973-01	0	0.150881	NEG
Seracare/BBI	PRB_973-02	2	0.440544	NEG
Seracare/BBI	PRB_973-03	7	5.60576	POS
Seracare/BBI	PRB_973-04	11	26.21	POS
Seracare/BBI	PRB_975-01	0	0.121025	NEG
Seracare/BBI	PRB_975-02	2	0.105794	NEG
Seracare/BBI	PRB_975-03	7	0.11398	NEG
Seracare/BBI	PRB_975-04	9	0.160452	NEG
Seracare/BBI	PRB_975-05	14	27.646	POS
Seracare/BBI	SC_0600-0270-01	0	0.118013	NEG
Seracare/BBI	SC_0600-0270-02	27	0.890477	NEG
Seracare/BBI	SC_0600-0270-03	30	1.07681	POS
Seracare/BBI	SC_0600-0270-04	34	1.35014	POS
Seracare/BBI	SC_0600-0271-01	0	0.11797	NEG
Seracare/BBI	SC_0600-0271-02	3	0.602423	NEG
Seracare/BBI	SC_0600-0271-03	7	43.4394	POS
Seracare/BBI	SC_0600-0271-04	10	21.8247	POS
Seracare/BBI	SC_0600-0271-05	14	72.5695	POS
Seracare/BBI	SC_0600-0271-06	18	26.669	POS
Seracare/BBI	SC_0600-0271-07	21	39.7345	POS
Seracare/BBI	SC_0600-0271-08	34	62.081	POS
Seracare/BBI	SC_0600-0272-01	0	0.118048	NEG
Seracare/BBI	SC_0600-0272-02	7	0.121518	NEG
Seracare/BBI	SC_0600-0272-03	11	0.147125	NEG
Seracare/BBI	SC_0600-0272-04	18	2.09406	POS
Seracare/BBI	SC_0600-0272-05	25	4.87182	POS
Seracare/BBI	SC_0600-0272-06	30	46.9339	POS
Zeptometrix	SC_9011-01	0	0.112336	NEG
Zeptometrix	SC_9011-02	2	0.112258	NEG
Zeptometrix	SC_9011-03	7	0.117087	NEG
Zeptometrix	SC_9011-04	9	0.118731	NEG
Zeptometrix	SC_9011-05	14	0.12543	NEG
Zeptometrix	SC_9011-06	16	0.125239	NEG
Zeptometrix	SC_9011-07	21	0.125905	NEG
Zeptometrix	SC_9011-08	23	0.114171	NEG
Zeptometrix	SC_9011-09	28	0.366051	NEG
Zeptometrix	SC_9011-10	36	7.01516	POS
Zeptometrix	SC_9011-11	38	11.1276	POS
Zeptometrix	SC_9012-01	0	0.157447	NEG
Zeptometrix	SC_9012-02	2	0.137111	NEG
Zeptometrix	SC_9012-03	7	0.154822	NEG
Zeptometrix	SC_9012-04	9	0.20972	NEG
Zeptometrix	SC_9012-05	14	0.970671	NEG
Zeptometrix	SC_9012-06	16	4.17409	POS
Zeptometrix	SC_9012-07	21	69.3783	POS
Zeptometrix	SC_9012-08	23	185.28	POS
Zeptometrix	SC_9013-01	0	0.121522	NEG
Zeptometrix	SC_9013-02	7	0.12511	NEG
Zeptometrix	SC_9013-03	9	0.131032	NEG
Zeptometrix	SC_9013-04	14	0.115991	NEG
Zeptometrix	SC_9013-05	18	0.118569	NEG
Zeptometrix	SC_9013-06	23	0.904086	NEG
Zeptometrix	SC_9013-07	25	2.40093	POS
Zeptometrix	SC_9016-01	0	0.283778	NEG
Zeptometrix	SC_9016-02	2	0.465398	NEG
Zeptometrix	SC_9016-03	7	0.250643	NEG
Zeptometrix	SC_9016-04	9	0.314456	NEG
Zeptometrix	SC_9016-05	15	0.130622	NEG
Zeptometrix	SC_9016-06	18	0.259972	NEG
Zeptometrix	SC_9016-07	23	0.121604	NEG
Zeptometrix	SC_9016-08	27	0.410151	NEG
Zeptometrix	SC_9016-09	30	2.13414	POS
Zeptometrix	SC_9016-10	34	10.4099	POS
Zeptometrix	SC_9018-01	0	0.118325	NEG
Zeptometrix	SC_9018-02	4	0.107793	NEG
Zeptometrix	SC_9018-03	7	0.111038	NEG
Zeptometrix	SC_9018-04	11	0.476094	NEG
Zeptometrix	SC_9018-05	14	0.162243	NEG
Zeptometrix	SC_9018-06	18	0.120038	NEG
Zeptometrix	SC_9018-07	21	0.126096	NEG
Zeptometrix	SC_9018-08	25	1.37813	POS
Zeptometrix	SC_9018-09	28	22.259	POS
Zeptometrix	SC_9018-10	32	31.8011	POS
Zeptometrix	SC_9018-11	35	44.0661	POS
Zeptometrix	SC_9020-01	0	0.16985	NEG
Zeptometrix	SC_9020-02	5	0.113366	NEG
Zeptometrix	SC_9020-03	7	0.114231	NEG
Zeptometrix	SC_9020-04	12	0.114872	NEG
Zeptometrix	SC_9020-05	23	0.119779	NEG
Zeptometrix	SC_9020-06	25	0.191139	NEG
Zeptometrix	SC_9020-07	44	0.106088	NEG
Zeptometrix	SC_9020-08	46	0.121734	NEG
Zeptometrix	SC_9020-09	52	0.121855	NEG
Zeptometrix	SC_9020-10	54	0.117001	NEG
Zeptometrix	SC_9020-11	59	0.181593	NEG
Zeptometrix	SC_9020-12	61	0.120324	NEG
Zeptometrix	SC_9020-13	66	0.114777	NEG
Zeptometrix	SC_9020-14	68	0.13571	NEG
Zeptometrix	SC_9020-15	73	0.115711	NEG
Zeptometrix	SC_9020-16	75	0.188343	NEG
Zeptometrix	SC_9020-17	80	0.120289	NEG
Zeptometrix	SC_9020-18	83	0.118056	NEG
Zeptometrix	SC_9020-19	87	0.524088	NEG
Zeptometrix	SC_9020-20	90	2.07306	POS
Zeptometrix	SC_9020-21	94	7.11106	POS
Zeptometrix	SC_9020-22	97	6.53166	POS
Zeptometrix	SC_9021-01	0	0.130103	NEG
Zeptometrix	SC_9021-02	3	0.124062	NEG
Zeptometrix	SC_9021-03	7	0.131764	NEG
Zeptometrix	SC_9021-04	11	0.117866	NEG
Zeptometrix	SC_9021-05	14	0.124737	NEG
Zeptometrix	SC_9021-06	18	0.123655	NEG
Zeptometrix	SC_9021-07	21	0.131193	NEG
Zeptometrix	SC_9021-08	25	0.116654	NEG
Zeptometrix	SC_9021-09	28	0.118757	NEG
Zeptometrix	SC_9021-10	32	0.116447	NEG
Zeptometrix	SC_9021-11	36	0.119	NEG
Zeptometrix	SC_9021-12	39	0.21755	NEG
Zeptometrix	SC_9021-13	43	0.163325	NEG
Zeptometrix	SC_9021-14	47	3.35135	POS
Zeptometrix	SC_9021-15	50	16.6147	POS
Zeptometrix	SC_9021-16	54	33.5423	POS
Zeptometrix	SC_9021-17	57	186.333	POS
Zeptometrix	SC_9023-01	0	0.124495	NEG
Zeptometrix	SC_9023-02	2	0.124426	NEG
Zeptometrix	SC_9023-03	7	0.131522	NEG
Zeptometrix	SC_9023-04	9	0.120869	NEG
Zeptometrix	SC_9023-05	14	0.12388	NEG
Zeptometrix	SC_9023-06	16	0.12536	NEG
Zeptometrix	SC_9023-07	28	0.11623	NEG
Zeptometrix	SC_9023-08	30	0.12446	NEG
Zeptometrix	SC_9023-09	35	0.119519	NEG
Zeptometrix	SC_9023-10	37	0.117364	NEG
Zeptometrix	SC_9023-11	42	0.159041	NEG
Zeptometrix	SC_9023-12	44	0.123119	NEG
Zeptometrix	SC_9023-13	55	0.128398	NEG
Zeptometrix	SC_9023-14	57	0.11752	NEG
Zeptometrix	SC_9023-15	62	0.120886	NEG
Zeptometrix	SC_9023-16	64	0.123379	NEG
Zeptometrix	SC_9023-17	69	0.121553	NEG
Zeptometrix	SC_9023-18	71	0.120973	NEG
Zeptometrix	SC_9023-19	76	0.245546	NEG
Zeptometrix	SC_9023-20	78	2.18661	POS
Zeptometrix	SC_9023-21	83	62.029	POS
Zeptometrix	SC_9023-22	85	94.5472	POS
Zeptometrix	SC_9024-01	0	0.120531	NEG
Zeptometrix	SC_9024-02	2	0.124529	NEG
Zeptometrix	SC_9024-03	7	0.116499	NEG
Zeptometrix	SC_9024-04	9	0.119813	NEG
Zeptometrix	SC_9024-05	14	0.11752	NEG
Zeptometrix	SC_9024-06	16	0.118446	NEG
Zeptometrix	SC_9024-07	21	0.124529	NEG
Zeptometrix	SC_9024-08	35	0.135295	NEG
Zeptometrix	SC_9024-09	37	0.120583	NEG
Zeptometrix	SC_9024-10	45	0.132733	NEG
Zeptometrix	SC_9024-11	49	0.541517	NEG
Zeptometrix	SC_9024-12	53	57.2875	POS
Zeptometrix	SC_9025-01	0	0.150439	NEG
Zeptometrix	SC_9025-02	7	0.118749	NEG
Zeptometrix	SC_9025-03	14	0.128432	NEG
Zeptometrix	SC_9025-04	23	0.119398	NEG
Zeptometrix	SC_9025-05	28	0.114378	NEG
Zeptometrix	SC_9025-06	37	0.115062	NEG
Zeptometrix	SC_9025-07	58	0.128216	NEG
Zeptometrix	SC_9025-08	60	0.11456	NEG
Zeptometrix	SC_9025-09	65	0.110328	NEG
Zeptometrix	SC_9025-10	68	0.119493	NEG
Zeptometrix	SC_9025-11	85	19.672	POS
Zeptometrix	SC_9025-12	91	216.7	POS
Zeptometrix	SC_9026-01	0	0.127567	NEG
Zeptometrix	SC_9026-02	5	0.108684	NEG
Zeptometrix	SC_9026-03	13	0.114595	NEG
Zeptometrix	SC_9026-04	15	0.113435	NEG
Zeptometrix	SC_9026-05	26	0.115928	NEG
Zeptometrix	SC_9026-06	31	0.118939	NEG
Zeptometrix	SC_9026-07	44	7.39003	POS
Zeptometrix	SC_9030-01	0	0.116983	NEG
Zeptometrix	SC_9030-02	4	0.109731	NEG
Zeptometrix	SC_9030-03	7	0.116983	NEG
Zeptometrix	SC_9030-04	11	0.108814	NEG
Zeptometrix	SC_9030-05	14	0.107256	NEG
Zeptometrix	SC_9030-06	18	0.112241	NEG
Zeptometrix	SC_9030-07	21	0.105915	NEG
Zeptometrix	SC_9030-08	25	0.112016	NEG
Zeptometrix	SC_9030-09	28	0.110095	NEG
Zeptometrix	SC_9030-10	33	0.117788	NEG
Zeptometrix	SC_9030-11	35	0.113643	NEG
Zeptometrix	SC_9030-12	40	0.11546	NEG
Zeptometrix	SC_9030-13	42	0.161075	NEG
Zeptometrix	SC_9030-14	47	12.1343	POS
Zeptometrix	SC_9030-15	49	27.0668	POS
Zeptometrix	SC_9030-16	54	44.1494	POS
Zeptometrix	SC_9031-01	0	0.124434	NEG
Zeptometrix	SC_9031-02	23	0.129817	NEG
Zeptometrix	SC_9031-03	74	0.156012	NEG
Zeptometrix	SC_9031-04	87	0.110372	NEG
Zeptometrix	SC_9031-05	97	0.108918	NEG
Zeptometrix	SC_9031-06	101	0.116533	NEG
Zeptometrix	SC_9031-07	105	0.111168	NEG
Zeptometrix	SC_9031-08	109	0.140704	NEG
Zeptometrix	SC_9031-09	112	0.158669	NEG
Zeptometrix	SC_9031-10	116	0.115953	NEG
Zeptometrix	SC_9031-11	120	2.6975	NEG
Zeptometrix	SC_9031-12	123	0.150344	NEG
Zeptometrix	SC_9031-13	127	0.115053	NEG
Zeptometrix	SC_9031-14	131	0.162217	NEG
Zeptometrix	SC_9031-15	134	0.166778	NEG
Zeptometrix	SC_9031-16	138	0.596755	NEG
Zeptometrix	SC_9031-17	146	1.55443	POS
Zeptometrix	SC_9031-18	153	10.2816	POS
Zeptometrix	SC_9031-19	157	10.2508	POS
Zeptometrix	SC_9033-01	0	0.127905	NEG
Zeptometrix	SC_9033-02	11	0.115806	NEG
Zeptometrix	SC_9033-03	14	0.278456	NEG
Zeptometrix	SC_9033-04	18	0.121899	NEG
Zeptometrix	SC_9033-05	21	0.236727	NEG
Zeptometrix	SC_9033-06	25	0.16959	NEG
Zeptometrix	SC_9033-07	30	0.128138	NEG
Zeptometrix	SC_9033-08	33	0.125828	NEG
Zeptometrix	SC_9033-09	40	0.117096	NEG
Zeptometrix	SC_9033-10	43	0.136117	NEG
Zeptometrix	SC_9033-11	49	0.121994	NEG
Zeptometrix	SC_9033-12	53	0.545316	NEG
Zeptometrix	SC_9033-13	60	0.115062	NEG
Zeptometrix	SC_9033-14	63	0.104478	NEG
Zeptometrix	SC_9033-15	82	2.64708	POS
Zeptometrix	SC_9033-16	84	13.3736	POS
Zeptometrix	SC_9089-01	0	0.160166	NEG
Zeptometrix	SC_9089-02	7	0.179499	NEG
Zeptometrix	SC_9089-03	9	0.114664	NEG
Zeptometrix	SC_9089-04	16	7.65102	POS
Zeptometrix	SC_9089-05	20	2.80613	POS
Zeptometrix	SC_9089-06	24	10.0504	POS
Zeptometrix	SC_6244-01	0	0.125741	NEG
Zeptometrix	SC_6244-02	5	0.273151	NEG
Zeptometrix	SC_6244-03	7	0.115382	NEG
Zeptometrix	SC_6244-04	12	0.39904	NEG
Zeptometrix	SC_6244-05	13	0.117061	NEG
Zeptometrix	SC_6244-06	14	0.114387	NEG
Zeptometrix	SC_6244-07	16	0.114673	NEG
Zeptometrix	SC_6244-08	19	0.114707	NEG
Zeptometrix	SC_6244-09	21	0.124737	NEG
Zeptometrix	SC_6244-10	22	0.127818	NEG
Zeptometrix	SC_6244-11	25	0.160062	NEG
Zeptometrix	SC_6244-12	26	0.317001	NEG
Zeptometrix	SC_6244-13	28	3.38495	POS
Zeptometrix	SC_6244-14	33	77.8744	POS
Zeptometrix	SC_6244-15	35	48.7512	POS
Zeptometrix	SC_12008-01	0	0.552421	NEG
Zeptometrix	SC_12008-02	2	0.117234	NEG
Zeptometrix	SC_12008-03	7	0.604933	NEG
Zeptometrix	SC_12008-04	9	0.329021	NEG
Zeptometrix	SC_12008-05	14	0.127783	NEG
Zeptometrix	SC_12008-06	16	0.714664	NEG
Zeptometrix	SC_12008-07	21	0.182329	NEG
Zeptometrix	SC_12008-08	23	1.03584	POS
Zeptometrix	SC_12008-09	28	67.5424	POS
Zeptometrix	SC_12008-10	33	196.719	POS
Zeptometrix	SC_12008-11	35	25.135	POS
Zeptometrix	SC_12008-12	40	18.5658	POS
Zeptometrix	SC_12008-13	42	59.0574	POS
BIOMEX	SCP-HIV-002-01	0	0.144814	NEG
BIOMEX	SCP-HIV-002-02	5	0.14754	NEG
BIOMEX	SCP-HIV-002-03	11	0.137406	NEG
BIOMEX	SCP-HIV-002-04	16	0.135027	NEG
BIOMEX	SCP-HIV-002-05	32	0.130587	NEG
BIOMEX	SCP-HIV-002-06	42	0.123673	NEG
BIOMEX	SCP-HIV-002-07	48	0.122288	NEG
BIOMEX	SCP-HIV-002-08	54	0.135027	NEG
BIOMEX	SCP-HIV-002-09	61	0.756705	NEG
BIOMEX	SCP-HIV-002-10	63	3.41826	POS
BIOMEX	SCP-HIV-002-11	69	nd	POS
BIOMEX	SCP-HIV-002-12	71	nd	POS
BIOMEX	SCP-HIV-002-13	76	nd	POS
BIOMEX	SCP-HIV-002-14	78	nd	POS
BIOMEX	SCP-HIV-002-15	83	nd	POS
BIOMEX	SCP-HIV-002-16	85	nd	POS
BIOMEX	SCP-HIV-002-17	92	5.50696	POS
BIOMEX	SCP-HIV-002-18	97	nd	POS
BIOMEX	SCP-HIV-002-19	99	nd	POS
BIOMEX	SCP-HIV-002-20	106	nd	POS
BIOMEX	SCP-HIV-003-01	0	0.232504	NEG
BIOMEX	SCP-HIV-003-02	10	0.124824	NEG
BIOMEX	SCP-HIV-003-03	13	0.15461	NEG
BIOMEX	SCP-HIV-003-04	17	2.85375	POS
BIOMEX	SCP-HIV-003-05	20	42.5416	POS
BIOMEX	SCP-HIV-003-06	47	93.7623	POS
BIOMEX	SCP-HIV-003-07	53	67.2022	POS
BIOMEX	SCP-HIV-004-01	0	0.142478	NEG
BIOMEX	SCP-HIV-004-02	5	0.124469	NEG
BIOMEX	SCP-HIV-004-03	7	0.123024	NEG
BIOMEX	SCP-HIV-004-04	25	0.200355	NEG
BIOMEX	SCP-HIV-004-05	56	57.953	POS
BIOMEX	SCP-HIV-004-06	62	77.8721	POS
BIOMEX	SCP-HIV-004-07	64	73.3522	POS
BIOMEX	SCP-HIV-005-01	0	0.158262	NEG
BIOMEX	SCP-HIV-005-02	3	0.130466	NEG
BIOMEX	SCP-HIV-005-03	9	0.117961	NEG
BIOMEX	SCP-HIV-005-04	13	0.400113	NEG
BIOMEX	SCP-HIV-005-05	16	28.0975	POS
BIOMEX	SCP-HIV-005-06	20	3.42194	POS
BIOMEX	SCP-HIV-005-07	29	32.8093	POS
BIOMEX	SCP-HIV-005-08	51	9.31522	POS
BIOMEX	SCP-HIV-005-09	56	36.2129	POS
BIOMEX	SCP-HIV-005-10	58	39.4249	POS
BIOMEX	SCP-HIV-005-11	63	67.145	POS
BIOMEX	SCP-HIV-005-12	65	70.1032	POS
BIOMEX	SCP-HIV-005-13	70	109.202	POS
BIOMEX	SCP-HIV-005-14	72	88.7119	POS
BIOMEX	SCP-HIV-005-15	77	120.957	POS
BIOMEX	SCP-HIV-005-16	79	118.979	POS
BIOMEX	SCP-HIV-005-17	84	118.151	POS
BIOMEX	SCP-HIV-005-18	86	110.857	POS
BIOMEX	SCP-HIV-005-19	91	157.654	POS
BIOMEX	SCP-HIV-005-20	93	158.836	POS
BIOMEX	SCP-HIV-005-21	98	175.075	POS
BIOMEX	SCP-HIV-005-22	100	197.967	POS
BIOMEX	SCP-HIV-005-23	112	199.119	POS
BIOMEX	SCP-HIV-005-24	114	204.421	POS
BIOMEX	SCP-HIV-005-25	133	287.679	POS
BIOMEX	SCP-HIV-006-01	0	0.14272	NEG
BIOMEX	SCP-HIV-006-02	2	0.145723	NEG
BIOMEX	SCP-HIV-006-03	15	67.7312	POS
BIOMEX	SCP-HIV-006-04	20	9.19597	POS
BIOMEX	SCP-HIV-006-05	22	4.39303	POS
BIOMEX	SCP-HIV-006-06	33	5.65395	POS
BIOMEX	SCP-HIV-006-07	36	16.6491	POS
BIOMEX	SCP-HIV-006-08	40	4.85714	POS
BIOMEX	SCP-HIV-006-09	43	17.9107	POS
BIOMEX	SCP-HIV-006-10	50	20.0725	POS
BIOMEX	SCP-HIV-006-11	54	33.234	POS
BIOMEX	SCP-HIV-006-12	57	40.3237	POS
BIOMEX	SCP-HIV-006-13	64	100.888	POS
BIOMEX	SCP-HIV-006-14	68	150.683	POS
BIOMEX	SCP-HIV-006-15	71	130.999	POS
BIOMEX	SCP-HIV-006-16	75	154.282	POS
BIOMEX	SCP-HIV-006-17	78	164.863	POS
BIOMEX	SCP-HIV-007-01	0	0.245198	NEG
BIOMEX	SCP-HIV-007-02	12	1.54651	POS
BIOMEX	SCP-HIV-007-03	14	2.50793	POS
BIOMEX	SCP-HIV-007-04	19	1.4286	POS
BIOMEX	SCP-HIV-007-05	27	4.5129	POS
BIOMEX	SCP-HIV-007-06	31	0.134526	NEG
BIOMEX	SCP-HIV-007-07	35	0.146644	NEG
BIOMEX	SCP-HIV-007-08	40	0.143284	NEG
BIOMEX	SCP-HIV-007-09	42	0.139218	NEG
